# Supplementary material for: Combined HDL–BMI Phenotyping Provides Incremental Prognostic Value in Idiopathic Pulmonary Fibrosis
Source: J Clin Med. 2026 Mar 26;15(7):2525. doi: 10.3390/jcm15072525 (PMC13073493; doi:10.3390/jcm15072525)
Supplement: Supplementary file 1 [file jcm-15-02525-s001.zip]

Archive with 1 entries (1 files):
- jcm-4206503-supplementary.pdf
